# Supplementary material for: Bio-Based Porous Aerogel with Bionic Structure and Hydrophobic Polymer Coating for Efficient Absorption of Oil/Organic Liquids
Source: Polymers (Basel). 2022 Oct 28;14(21):4579. doi: 10.3390/polym14214579 (PMC9658809; doi:10.3390/polym14214579)
Supplement: Supplementary file 1 [file polymers-14-04579-s001.zip]

Archive with 8 entries (8 files):
- Movie S1.mp4
- Movie S2.mp4
- Movie S3.mp4
- Movie S4.mp4
- Movie S5.mp4
- Movie S6.mp4
- Movie S7.mp4
- Supplementary Material.pdf
